# Supplementary material for: Nanostripe-Confined Catalyst Formation for Uniform Growth of Ultrathin Silicon Nanowires
Source: Nanomaterials (Basel). 2022 Dec 26;13(1):121. doi: 10.3390/nano13010121 (PMC9824257; doi:10.3390/nano13010121)
Supplement: Supplementary file 1 [file nanomaterials-13-00121-s001.zip]

Archive with 1 entries (1 files):
- nanomaterials-2071200-supplementary.pdf
